# Supplementary material for: Dynamic wildlife occupancy models using automated acoustic monitoring data
Source: Ecol Appl. 2019 Feb 27;29(3):e01854. doi: 10.1002/eap.1854 (PMC6852693; doi:10.1002/eap.1854)
Supplement: Supplementary file 4 [file EAP-29-na-s004.zip]

Archive with 16 entries (11 files):
- Data_S1/
- Data_S1/Code/
- Data_S1/Code/Appendix-S3-Script.R
- Data_S1/Code/Simulation-Functions.R
- Data_S1/Code/Simulation-Script.R
- Data_S1/Data/
- Data_S1/Data/appendix-results/
- Data_S1/Data/appendix-results/amdata_object.RDS
- Data_S1/Data/appendix-results/bias_detection.RDS
- Data_S1/Data/appendix-results/bias_state.RDS
- Data_S1/Data/appendix-results/presence_warnings.RDS
- Data_S1/Data/simulation-results/
- Data_S1/Data/simulation-results/amdata_object.RDS
- Data_S1/Data/simulation-results/bias_detection.RDS
- Data_S1/Data/simulation-results/bias_state.RDS
- Data_S1/Data/simulation-results/presence_warnings.RDS
